# Supplementary material for: Identification of a Key Enzyme for the Hydrolysis of β-(1→3)-Xylosyl Linkage in Red Alga Dulse Xylooligosaccharide from Bifidobacterium Adolescentis
Source: Mar Drugs. 2020 Mar 20;18(3):174. doi: 10.3390/md18030174 (PMC7142710; doi:10.3390/md18030174)
Supplement: Supplementary file 1 [file marinedrugs-18-00174-s001.zip]

Archive with 4 entries (3 files):
- 726312 SI to conversion/
- 726312 SI to conversion/marinedrugs-726312  SI figures.pdf
- 726312 SI to conversion/marinedrugs-726312 table S1.pdf
- 726312 SI to conversion/Marinedrugs-726312 table S2.pdf
